# Supplementary material for: Hedgehog signaling via its ligand DHH acts as cell fate determinant during skeletal muscle regeneration
Source: Nat Commun. 2023 Jun 24;14:3766. doi: 10.1038/s41467-023-39506-1 (PMC10290686; doi:10.1038/s41467-023-39506-1)
Supplement: Supplementary file 4 — Source Data [file 41467_2023_39506_MOESM4_ESM.xlsx]

## Sheet: Fig. 1
	Figure 1c										Figure 1d
	RT-qPCR expression					Fat Infiltration					Fat infiltration					RT-qPCR expression: Gli1
	Gli1		Ptch1			Uninjured		21dpi CTX			Ctrl	Gant61	Ctrl	Vismodegib		Ctrl	Gant61	Ctrl	Vismodegib
	Ctrl	Dhh-/-	Ctrl	Dhh-/-		Ctrl	Dhh-/-	Ctrl	Dhh-/-		57.6191	312.632	90.8129	192.967		0.621092	0.855715	0.88986	0.315571
	1.2708	0.4988	1.3235	0.6479		1.17647	1	6.13333	141.86		60.6383	209.036	40.6652	235.643		0.729848	0.512207	0.593131	0.365453
	0.9485	0.6213	0.9267	0.6134		1.64179	0.833333	91.3699	166.444		87.25	71.8	72.6855	146.137		1.19613	0.484465	0.796931	0.440538
	0.7807	0.2581	0.7498	0.627		1.29032	1.11111	6	120.137		80.4545	104.889	9.04214	110.189		1.47089	0.744998	1.45238	0.454492
		0.2846		0.3682		1.06667	0	12.5	160.167		77.4193	110.2	10.3493	169.092		0.98204	0.489014	0.406251	0.344827
		0.3257		0.465		0.3125	0.958904	63.2051	87.2973		51.7895	159.565	28.0383	165.735			0.39305	1.86144	0.528483
							0.945946	7.72727	75.7895		24	187.442		148.364			0.418785		0.583379
							1.11111	44.4444	190.802		9.75	202.326		109.556			0.436427		0.718675
								29.8684	42.2807		22.3256	148.056		112.369					0.755862
								11.1842	103.962		69.7059	198.909		107.337					0.410555
								62.2606	114			101.042
								75.4975	106.842			213.077
								65.35	50			215.897
								74.5547	34			39.8182
								33.1818	128.267			42.0833
								71.7105				16.0377
								20.5				66.8421
								42				127.708
								19.8361				49.7778
								26.4912
								1.86144
	Figure 1e								Figure 1f
	Total FAPs 3dpi CTX		Total FAPs 5dpi CTX			Proliferating FAPs 5dpi			MACS-sorted FAPs
	Ctrl	Dhh-/-	Ctrl	Dhh-/-		Ctrl	Dhh-/-		Cebpa		Pparg
	36.0337	52.9907	119	121.667		28.6135	10.5625		Ctrl	Dhh-/-	Ctrl	Dhh-/-
	55.1104	45.784	154	121.667		14.2746	14.8714		1.02461	1.38665	0.778374	1.49942
	44.9361	51.295	118	95.6667		10.7888	7.01627		0.99809	1.44879	0.865476	1.57491
	64.0128	76.3067	139.667	137.667		8.39303	5.98898		1.05083	1.53496	0.911757	2.06664
	69.9478	56.8061	145.333	96.3333		14.9946	20.4128		0.926471	1.61027	1.44439	2.30431
	52.9907	63.5889	175	121		20.88	7.8933			1.42802		2.12007
	58.5018	32.2184	108.667	143.667		14.2852	14.3446
	67.8281	50.4472	119	170.333		11.6326	12.1622
		48.3275		125.667			8.3345
		52.5668		150			7.79222
		73.3392		111			14.8154
		78.8502		136.667			8.7748

## Sheet: Fig. 2
	Figure 2a
	Uninjured		21dpi CTX			CSA Histogram 21dpi CTX
	Ctrl	Dhh-/-	Ctrl	Dhh-/-		bining	control														Dhh-/-								P value
	1940.64	2114.35	1095.4	873.346			#1	#2	#3	#4	#5	#6	#7	#8	#9	#10	#11	#12	#13	#14	#1	#2	#3	#4	#5	#6	#7	#8
	1705.07	1921.32	1390.62	649.668		500	501.734	431.447	444.071	561.37	514.941	419.163	482.682	581.483	501.756	461.459	404.232	428.642	332.212	443.458	473.648	601.211	542.381	574.513	604.779	626.031	391.596	490.521	0.030463
	1775.01	2350.28	1257.7	688.218		1000	152.312	162.264	162.746	110.441	118.297	194.444	137.434	171.469	196.704	141.376	130.568	128.47	131.913	77.5701	195.909	200.26	209.674	179.297	178.998	177.688	258.831	248.598	0.0003
	1694.39	1704.27	1130.16	696.404		1500	100.867	104.822	129.621	83.6749	83.5039	135.144	105.292	78.4129	121.048	96.094	103.564	135.102	124.439	78.0374	144.244	94.7232	115.99	110.288	99.7243	87.4697	165.956	141.789	0.180996
	2189.67	2017.76	1863.21	666.789		2000	76.5896	93.9203	85.4537	65.8307	75.3172	76.4669	74.813	52.4327	65.1175	81.2306	92.706	106.608	107.25	72.8972	77.6699	41.955	61.7516	66.0457	56.7555	42.6839	96.5286	66.2216	0.03201
	2101.59	2225.45	1162.79	649.703		2500	57.2254	64.1509	61.4498	45.8162	39.7053	58.0524	51.8149	35.4275	40.2594	64.6388	69.8775	70.0074	85.2018	63.5514	42.3024	24.654	38.2719	32.5995	22.7482	27.1625	48.1121	28.8385	0.00023
	1906.59	1841.65	1311.71	879.309		3000	30.0578	36.478	36.4858	32.7948	31.928	40.5743	41.0086	25.744	24.5879	46.3187	59.2984	53.0582	65.7698	46.2617	23.9251	13.8408	18.549	15.0296	13.557	16.1682	15.2253	12.5501	2.3e-05
	2185.63	2063.65	849.296	765.477		3500	25.4335	30.1887	24.4839	27.7309	23.332	21.5356	27.4314	21.7289	17.0224	30.7639	42.3163	23.8271	56.4275	38.3178	17.6838	6.92042	5.40033	7.19729	6.6636	7.76071	11.8758	5.07343	2.6e-05
	2365.28	2102.58	886.857	1039.33		4000	18.2081	18.0294	14.8824	19.0499	18.8293	16.5418	18.2876	10.8644	9.9973	26.9616	25.8909	18.1774	39.6114	38.785	9.01526	3.89273	3.52195	3.59864	4.82537	5.33549	5.48112	2.4032	6.7e-05
	1990.86	2077.92	1186.67			4500	9.82659	12.1593	10.0816	16.1563	19.648	8.11486	15.7939	5.6684	7.83572	17.9744	18.6526	13.0189	19.8057	28.972	5.89459	3.02768	1.17399	3.17528	2.06801	3.39531	2.13155	1.06809	4.4e-05
	2031.7	2226.24	1455.43			5000	27.7457	46.5409	30.7249	37.1353	74.4986	29.9626	45.4419	16.769	15.6714	33.1835	52.8953	23.0902	37.3692	112.15	9.70874	9.51557	3.28716	8.25572	9.88052	6.30558	4.26309	2.93725	0.001061
	2078.59	2077.92	1159.31
	2182.22	2066.46	1513.22
	1940.81	2082.71	1786.81
	2358.93	1984.38
	2029.39	2014.79
	2029.95
	Figure 2c
	Total MyoG			Embryonic Myofibers
	Ctrl	Dhh-/-		Ctrl	Dhh-/-
	7.6	7.4		10.5213	5.22727
	11.7	9.7		9.49239	3.79545
	9.6	7.7		12.4105	1.33333
	20.1	9.6		12.3208	1.53846
	23.3	10.3		12.1081	0.465116
	20.6	8.5		14.7857	3.2093
	22	5.9
	26.75	4.8
		9.4
		10
		9.9
		9.4

## Sheet: Fig. 3
	Figure 3b
	RT-qPCR expression: Gli1
	CTX					GLY
	Ctrl	0,2&4	0	2	4	Ctrl	0,2&4	0	2	4
	1.08615	21.9042	0.867568	0.577752	13.8399	1.00268	8.48686	2.34492	3.34554	13.3859
	0.802938	18.66	0.531191	0.561039	13.8927	0.811124	5.86644	1.38484	4.45353	3.78423
	0.635999	31.7411	0.905346	0.723101	2.55115	0.860456	3.85898	1.76777	3.15726	21.748
	1.1594	37.569	1.09308	6.08539	10.2649	1.01516	13.0031	2.06624	7.3046	8.9449
	1.31551	9.40133	0.97197	1.40966	5.92172	1.2501	13.5742	2.73544	15.6866	7.07303
	1.12209			1.01163		0.973437	46.656		11.46	25.4004
	0.985714					0.983079	26.3316			11.6434
	1.02068					1.10397
	0.772177
	1.02911
	1.07022
	Figure 3c												Figure 3d
	Fat Infiltration												CSA
	CTX					GLY							CTX			GLY
	Ctrl	0,2&4	0	2	4	Ctrl	0,2&4	0	2	4			Ctrl	0,2&4	2	Ctrl	0,2&4	2
	163.065	12.9545	16.7273	53.2075	67.2973	328.037	35.3846	384.286	24.5078	190.538			724.041	411.2	830.86	619.515	258.257	600.752
	147.924	41.5625	23.2076	51.5385	74.8889	183.157	45.5556	468.269	228.39	232.065			802.235	500.581	883.514	663.672	318.375	655.827
	134.706	14.2105	11.0417	27	100.652	307.653	22.25	223.333	195.612	238.347			837.364	380.801	868.306	582.947	254.129	474.343
	167.111	13.1429	19.6226	18.0488	88.718	461.117	49	561.333	179.691	279.839			831.208	342.618	747.3	591.674	303.589	411.175
	30	48.2979	24.3636	5	13.6066	348.178	124.118	162.456	138.76	250.252			698.838	428.612	765.5	693.261	324.693	391.293
	51.5	24.1177	48.1818	13.5	24.6667	362.416	134.444	201.36	107.03	106.179			858.826	312.224	775.198	745.5	321.454	565.934
	236.889	3.82353	28.8333	1.17647	114.167	135.754	39.7368	361.398	129.555	267.436			605.963	361.289		707.834	305.599	402.734
	236	0.3125	95	4.25532	57.561	486.047	91.6667	420.649	94.2964	215.794			622.168	459.102		717.25	321.596	473.546
	34.5455	7.27273	25.5556	17.0588		318.875	33.4286	169.03	108.952	139.806			657.916	423.132		735.413	322.272	536.71
	58.9474	10.9091	50.75	28		519.646		386.494	40.3199				870.404			607.35	339.582	500.761
	251			20.2381		244.604		351.79	86.0215				693.777			716.738	256.956	346.933
	90.4545			37.0968		475.769		260.224	82.4524				631.24			614.696	247.374	442.761
	93.8889					486.25			170.696				576.13			753.708	238.99	471.655
						408.095			112.1				703.461			529.299		617.685
						235			68.4839				600.433			833.192		432.559
						551.765							652.501			548.305		640.534
						272							848.6			697.745
						408.5							780.325			796.193
						273.704							730.518			756.04
						599							781.073			597.566
						414.231							659.387			633.602
						390.8							747.255			529.939
						326.5							760.493			705.253
						338.333							566.337			567.017
						196.559										573.855
						255.349										775.077
						157.8										571.556
						372.581										790.151
						408.542										615.077
						337.692										578.695
						220.962

## Sheet: Fig. 4
	Figure 4b
	Purified FAPs							Purified MuSCs
	Gli1			Ptch1				Gli1			Ptch1
	Ctrl	SAG	Dhh-/-	Ctrl	SAG	Dhh-/-		Ctrl	SAG	Dhh-/-	Ctrl	SAG	Dhh-/-
	0.837639	38.539	0.605938	1.00178	13.9292	0.510185		0.724009	3.63	0.871134	0.681316	1.41336	0.945004
	1.26682	40.7916	0.533593	0.875264	14.252	0.559746		0.759906	4.24154	1.00557	0.791012	1.57106	0.965978
	0.646821	56.7517	0.416988	0.583191	26.1913	0.492795		0.871019	5.1536	0.868862	0.749942	1.89018	0.950812
	1.27489	44.3099	0.396212	1.47209	18.7122	0.557118		1.25274	7.98529	0.823936	1.08555	2.37297	1.02779
	0.973824	37.1976	0.336461	1.06768	9.27066	0.516907		1.39233	3.46984	1.01472	1.69218	1.51685	0.827397
			0.713427			0.33519				1.40344			0.973003
	Figure 4c
	Gli1					Ptch1
	Ctrl	SAG 0.002nM	SAG 0.02nM	SAG 0.2nM	SAG 2nM	Ctrl	SAG 0.002nM	SAG 0.02nM	SAG 0.2nM	SAG 2nM
	1.26532	1.03277	1.1061	1.7353	1.7987	1.03544	1.18247	1.47984	2.3874	3.49894
	0.920021	0.656233	1.04532	1.51741	2.10756	0.898599	1.09623	1.25383	2.77939	3.80919
	0.814658	0.680882	1.3396	1.65342	2.03884	1.06596	1.08235	1.34694	2.36981	3.68026
	Figure 4d
	C2C12 Differentiation Index						C2C12 Fusion Index						Primary MuSCs Differentiation Index				Primary MuSCs Fusion Index
	Ctrl	SAG 0.002nM	SAG 0.02nM	SAG 0.2nM	SAG 2nM		Ctrl	SAG 0.002nM	SAG 0.02nM	SAG 0.2nM	SAG 2nM		Ctrl	SAG 0.02nM	SAG 2nM		Ctrl	SAG 0.02nM	SAG 2nM
	0.987174	0.959782	1.01487	0.961901	0.939806		0.998949	1.09014	1.14527	1.052	0.984432		0.986765	0.970588	0.922059		1.11425	1.19968	1.14029
	1.01502	0.941773	0.900609	0.999886	0.978548		1.01276	1.07546	1.08441	1.13293	0.998295		0.787255	1.03529	0.825		0.705374	1.0937	0.82918
	0.998827	0.857932	0.978397	0.922402	0.927699		0.999331	1.02782	1.11492	0.968824	0.970297		1.11078	1.1	1.01372		1.04892	1.08913	1.00598
	0.998978	1.0011	0.952064	0.951913	1.00064		0.988962	1.12224	1.0699	1.02667	0.988198		1.11078	0.992157	1.26177		1.16953	1.09826	1.1942

## Sheet: Fig. 5
	Figure 5b
	Fat Infiltration							Collagen Deposition			SMA Index			RT-qPCR expression: Acta2
	Uninjured		7dpi		21dpi			21dpi			21dpi			5dpi		7dpi
	Ctrl	FAPno Ptch1	Ctrl	FAPno Ptch1	Ctrl	FAPno Ptch1		Ctrl	FAPno Ptch1		Ctrl	FAPno Ptch1		Ctrl	FAPno Ptch1	Ctrl	FAPno Ptch1
	0.696573	0.714201	97.9031	2.42365	111.426	96.1486		16.2245	41.629		0.0783333	0.13125		0.8097	1.48268	1.44157	2.49006
	0	0.503588	188.614	0	198.142	48.3019		15.5705	41.7297		0.04	0.111465		1.24232	1.42328	1.41451	1.60805
	3.56481	0	474.699	17.9115	133.484	24.6568		10.0933	24.351		0.0126721	0.1235		1.21139	1.68997	1.09459	1.18749
	2.37144	1.06821	284.397	37.6631	162.498	60.6623		9.52286	62.4725		0.0321208	0.116458		0.736589	1.41292	0.305856	2.95738
	0.802384	1.13578	291.149	80.1303	130.557	11.4445		9.75938	41.0334		0.0505768	0.115738				1.10365	3.44073
					86.1431	134.009		17.9868	26.448		0.0442941	0.0955598				0.639818	1.81496
					10.2822	27.4034		8.90385	35.2175		0.0253608	0.0503459
					46.4061	56.5992		9.20308	34.1144		0.0455721	0.0777403
					34.1194	34.2994		10.5761	50.9659		0.0318668	0.0682086
						21.8295		14.0848	41.1994		0.0233645	0.0338936
						38.4361		13.6213	43.1085		0.0238617	0.0810198
						17.2846		13.4786	32.4932		0.0255655	0.0623318
						6.75054			41.2572		0.0257961	0.0709969
						13.9816			26.1593		0.029727	0.0818827
									28.048			0.0601013
									29.5983			0.0669856
									32.6082			0.0997452
									33.194			0.088418
	Figure 5c											Figure 5d
	Total FAPs					Proliferating FAPs						FAP Apoptosis
	3dpi		5dpi			3dpi		5dpi				5dpi
	Ctrl	FAPno Ptch1	Ctrl	FAPno Ptch1		Ctrl	FAPno Ptch1	Ctrl	FAPno Ptch1			Ctrl	FAPno Ptch1
	98.4	81.4	126.25	117.667		20.7158	18.4713	24.8734	28.926			9.98485	22.2242
	122.333	100	85.3333	112.333		19.7452	20.8127	21.7284	18.4416			7.00146	14.1975
	114.6	65.8	110.5	98.6667		15.4229	25.0246	32.8377	18.5958			6.12338	19.5626
	129.2	56	176.667	72.3333		22.1543	27.9544	19.5678	23.3771			7.972	21.3957
	141.6	94.8	94.3333	102		13.815	17.7044	18.0573	23.0717			10.4606	16.9109
	189.6	71.6	153.667	124.333		11.9461	19.3184	17.9709	23.9733			5.1316	11.689
	108.4	124.6		88.3333		24.317	14.9572		19.9131				12.3937
	147.4	154.2		97.6667		18.1385	27.3832		26.9625				11.646
	155.4	50.8		100.333		15.2555	23.8015		33.4783				24.0097
	184.4	70.2		70.6667		15.9551	20.9566		18.9651				8.6391
	90.2	91.6		93		24.8261	15.7477		24.8519				19.2815
	128	98.6		73.3333		13.4403	18.6275		22.2896				14.8173
	109.6			91		24.6434			25.8846				26.3974
	160.2					16.5213			19.4645				21.1166

## Sheet: Fig. 6
	Figure 6a
	TA Area			Total Myofibers			CSA							Myonuclei 21dpi
	21dpi			21dpi			Uninjured		7dpi		21dpi			1		2		3		4
	Ctrl	FAPno Ptch1		Ctrl	FAPno Ptch1		Ctrl	FAPno Ptch1	Ctrl	FAPno Ptch1	Ctrl	FAPno Ptch1		Ctrl	FAPno Ptch1	Ctrl	FAPno Ptch1	Ctrl	FAPno Ptch1	Ctrl	FAPno Ptch1
	8.173	4.02		3074	3100		1867.18	2589.18	926.736	335.766	1162.34	578.627		69.0265	80.109	24.7788	15.5313	6.19469	4.35967	0	0
	6.514	3.975		2667	3218		1617.07	2245.15	562.411	393.706	1233.03	668.52		67.8161	81.8182	27.5862	15.7025	4.02299	2.06612	0.574713	0.413223
	6.082	5.078		2670	2649		2166.09	2463.19	797.257	466.297	1661.89	696.518		54.6667	76.5714	31.3333	18.2857	8.66667	4.57143	5.33333	0.571429
	6.097	3.231		2503	2247		2422.13	1796.93	539.531	443.756	1301.47	600.55		43.8017	78.8079	38.0165	15.5629	14.0496	4.63576	4.13223	0.993377
	6.387	4.182		3249	2748			2060.15	537.803	452.825	1443.08	596.04		46.5753	68.8889	45.2055	20.3704	8.21918	9.25926	0	1.48148
	6.831	4.352		3575	3383				786.142	352.256	1699.6	427.153		47.3373		37.2781		12.426		2.95858
		4.452			3108				1168.05	485.977	1211.54	548.811
		4.099			2699							487.02
		4.151			2944							567.018
		3.027			2500
		5.139			2524
		3.992			2125
		4.903			3457
		4.609			3003
	Figure 6b										Figure 6c						Figure 6d
	Total Pax7					Proliferating Pax7					Total MyoD			Proliferating MyoD			Total MyoG
	3dpi		5dpi			3dpi		5dpi			5dpi			5dpi			5dpi		7dpi
	Ctrl	FAPno Ptch1	Ctrl	FAPno Ptch1		Ctrl	FAPno Ptch1	Ctrl	FAPno Ptch1		Ctrl	FAPno Ptch1		Ctrl	FAPno Ptch1		Ctrl	FAPno Ptch1	Ctrl	FAPno Ptch1
	6.36	4.12	12.5543	10.7752		65.59	43.6	56.9917	15.187		21.8002	14.4903		47.7001	31.8324		15.187	6.62395	12.0385	3.64208
	4.42	4.49	16.0225	10.5666		66.82	64.74	27.1296	22.8592		24.1227	14.9909		41.6391	7.57576		10.6503	6.06063	15.3582	1.37345
	5.06	2.85	13.1129	6.12702		78.57	40.92	28.819	6		24.1824	5.09209		36.9988	18.7974		7.00575	6.90766	9.74009	2.14139
	5.91	4.84	15.2784	8.93704		79.95	39.25	36.1779	15.4362		31.3562	15.68		44.4545	32.9639		14.2826	6.02074	6.5451	1.61401
	6.94	4.84				84.98	41.63										11.2838	5.26506	4.18518	2.18511
																			6.31678	2.84622
																				3.19006

## Sheet: Fig. 7
	Figure 7a
	Purified FAPs
	GDF10			Timp3
	Ctrl	SAG	Dhh-/-	Ctrl	SAG	Dhh-/-
	0.934921	5.95659	0.490697	1.06959	3.31571	0.783857
	1.14205	4.94951	0.600616	1.10053	3.6595	0.782685
	1.00265	4.76366	0.676986	0.90113	4.67856	0.638047
	0.920382	5.33595	0.534943	0.928748	4.52674	0.642372
			0.575236			0.673151
	Figure 7c										Figure 7d
	Fat Infiltration 7dpi					CSA 7dpi					Primary MuSCs
	Vehicle		Batimastat			Vehicle		Batimastat			Differentiation Index				Fusion Index
	Ctrl	Dhh-/-	Ctrl	Dhh-/-		Ctrl	Dhh-/-	Ctrl	Dhh-/-		Ctrl	1ng GDF10	100ng GDF10		Ctrl	1ng GDF10	100ng GDF10
	148.333	196.471	233.83	162.727		745.61	578.542	819.24	648.872		1.20297	1.78366	2.09406		1.30166	2.17776	2.27758
	78.0435	342.903	189.667	334.667		662.247	648.071	828.637	622.021		0.980198	1.70792	1.36634		1.13485	1.87434	1.45009
	125	462.812	132.222	280.638		728.833	620.023	784.532	754.253		1.15842	1.04703	1.15842		0.855079	1.07968	1.27408
	142.917	595.676	140.909	246.667		690.033	580.294	824.439	533.993		0.69802	1.48515	2.0198		0.75	1.69308	2.35508
	126	471.364	198.75	84.7826		603.661	606.426	907.25	813.951
	160.294	134.902	123.276	146.75		761.165	580.294	856.974	583.265
	158.919		163.429	66		696.263	565.322	786.43	678.54
	175.652			189.167		836.296		817.413	704.918
	88.2979			72.2222		840.948			725.354
	170			245.806		752.853			613.735
						1004.88
						866.46
						765.495
						1026.18

## Sheet: Fig. S1
	Supplemental Figure 1a										Supplemental Figure 1b
	Body Weight					Uninjured TA Weight					RT-qPCR expression: Dhh
	Females		Males			Females		Males			7dpi
	Ctrl	Dhh-/-	Ctrl	Dhh-/-		Ctrl	Dhh-/-	Ctrl	Dhh-/-		Ctrl	Dhh-/-
	39.11	22.1	42.6	33		48	56	61	52		0.8682	0
	24.28	28.9	38.9	28.1		55	49	57	60		1.1868	0
	31	27.9	36.3	30.6		45	49	50	49		0.945	0
	22.4	31.8	31.5	34.2		51	51	63	67			0
	26.4	31.6	32.2	45		43	46	62	54			0
	25	24.8	32.7	38.6		45	59	56	63
	26	32.8	32.9	40		58	50	56	51
	35.6	38	45.6	45.5		46	44	62	66
	23.4	32	47.8	37.6		44	52	63
	32	38.6	39.6	41.4		40	47
	28	35.7	37.1	28.7		47
	29	33.63	39.6	39.9		48
	29	39.1	32.2			43
	27.5	30	42			43
	27.9	36.2	37			47
	35.7					56
	26.8					47
	31.4
	36.2
	Supplemental Figure 1c									Supplemental Figure 1d
	Fat Infiltration				Females		Males			Collagen Deposition
	Dhh+/+	Dhh+/-	Dhh-/-		Ctrl	Dhh-/-	Ctrl	Dhh-/-		Ctrl	Dhh-/-
	6.13333	12.5	103.962		6.13333	141.86	33.1818	103.962		15.6564	12.3336
	6	63.2051	114		91.3699	166.444	71.7105	114		14.991	14.3802
	33.1818	7.72727	106.842		6	120.137	20.5	106.842		13.1004	18.2063
	71.7105	44.4444	141.86		12.5	160.167	42	50		10.3147	13.5518
	20.5	29.8684	166.444		63.2051	87.2973	19.8361	34		13.9727	11.3572
	42	11.1842	120.137		7.72727	75.7895	26.4912	128.267		13.7218	19.9079
		19.8361	160.167		44.4444	190.802				11.3263
		26.4912	87.2973		29.8684					17.8785
					11.1842					12.9267
					62.2606
					75.4975
					65.35
					74.5547

## Sheet: Fig. S2
	Supplemental Figure 2b			Supplemental Figure 2c
	CSA 7dpi			RT-qPCR expression: Gli1				RT-qPCR expression: Ptch1
	Ctrl	GANT61		Ctrl CTX	Ctrl GLY	Dhh-/- GLY		Ctrl CTX	Ctrl GLY	Dhh-/- GLY
	1032.38	751.916		0.711803	0.393504	0.478096		1.21477	0.121083	0.509334
	670.875	1048.33		1.23981	0.762755	0.342971		1.06704	0.321959	0.273207
	966.879	676.531		1.47868	0.499044	0.600879		1.08556	0.399655	0.522675
	780.274	875.877		1.11548	0.678546	0.366989		1.09537	0.427443	0.309291
	875.408	698.851		1.41706	0.494996	0.534765		0.871706	0.247839	0.556819
	776.979	860.653		0.632491	0.608842	0.821711		0.842146	0.369928	0.425156
	1067.85	615.851		0.404668	0.658551	0.847916		0.823408	0.518378	0.26664
	1116.41	735.481				0.452974				0.421127
	656.855	676.667
	804.613	804.967
		832.364
		523.578
		688.363
		750.125
		923.893
		695.501
		784
		552.007
		575.464
	Supplemental Figure 2e						Supplemental Figure 2g						Supplemental Figure 2g
	Fat infiltration 21dpi GLY			CSA 21dpi GLY			RT-qPCR expression: Dhh			RT-qPCR expression: Gli1			CSA 7dpi
	Ctrl	Dhh-/-		Ctrl	Dhh-/-		Ctrl	Dhh cKO		Ctrl	Dhh cKO		Ctrl	Dhh cKO
	245.588	197.727		1154.31	940.12		1.68204	0.348975		0.904572	0.615355		598.454	508.327
	279.643	450.333		1081.31	982.82		0.95957	0.250128		1.13604	0.47093		746.889	457.766
	470.323	371.923		894.017	1031.24		1.2181	0.228759		0.979656	0.564628		726.211	467.077
	480.769	343.125		950.485	1027.76		1.49288	0.105361		1.23243	0.633866		669.639	506.354
	519.167	550		1094.02	1138.69		0.348097	0		0.783862	0.865995		833.084	452.885
	425.676	325.714		1029.21	1035.54		0.299313	0.136638		0.963436	0.564689		913.407	390.888
	276.333	311		1230.95	1296.99			0			0.489048			640.167
	208.889	312.027		1306.4	1279.34			0.256385			0.379194			571.37
	223.115													665.684
														545.522

## Sheet: Fig. S3
	Supplemental Figure 3a								Supplemental Figure 3b
	RT-qPCR expression: Gli1				RT-qPCR expression: Ptch1				Intramuscular Fat 7dpi
	0hrs	6hrs	12hrs		0hrs	6hrs	12hrs		CTX			GLY
	0.83649	2.27618	4.05297		0.680876	2.39459	5.32983		Ctrl	0	4	Ctrl	0	4
	1.17903	2.93668	4.65793		1.08639	3.04709	6.25741		724.041	776.172	543.978	619.515	650.181	412.796
	1.15534	4.80735	6.17026		1.18429	5.75188	7.79974		802.235	701.938	480.8	663.672	770.786	404.375
	0.96719	8.27306	2.8184		1.73724	6.22356	4.32907		837.364	632.71	417.564	582.947	701.653	549.066
	0.5732		4.05392		0.565703		4.2233		831.208	683.769	461.329	591.674	795.252	572.402
	1.28875				0.745503				698.838	713.398	560.73	693.261	653.877	572.332
									858.826	630.755	547.205	745.5	720.477	444.991
									605.963	672.259		707.834	850.808	398.592
									622.168	603.429		717.25	719.004	482.374
									657.916	717.984		735.413	585.381	495.394
									870.404	607.244		607.35	604.53	459.712
									693.777			716.738	622.456	487.263
									631.24			614.696	651.532	543.848
									576.13			753.708	582.256	662.249
									703.461			529.299	670.601	420.125
									600.433			833.192		532.781
									896.741			548.305		757.334
									652.501			697.745		709.155
									848.6			796.193		460.092
									780.325			756.04		612.617
									843.381			597.566		468.395
									861.548			633.602		552.386
									730.518			529.939		615.84
									781.073			705.253		564.142
									659.387			567.017		635.403
									747.255			573.855		582.285
									760.493			775.077
									566.337			571.556
												790.151
												615.077
												578.695
	Supplemental Figure 3c
	RT-qPCR expression: Gli1						Intramuscular Fat 7dpi						CSA 7dpi
	Ctrl	1x SAG	0.5x SAG	0.3x SAG	0.2x SAG		Ctrl	1x SAG	0.5x SAG	0.3x SAG	0.2x SAG		Ctrl	1x SAG	0.5x SAG	0.3x SAG	0.2x SAG
	0.611493	23.4768	19.4656	15.2508	4.67345		153.667	35.3846	51.8421	301.2	302.697		739.742	392.423	421.422	515.444	596.042
	0.794867	32.229	11.6375	14.8046	2.37749		143	45.5556	148	194.865	431.977		654.653	473.704	518.379	411.115	626.222
	1.40592	26.4537	15.9006	5.52672	0.819706		252.778	22.25	112.5	227.843	193.71		762.069	364.826	461.956	511.318	782.407
	0.864441	16.5766	5.77205	8.86608	3.94773		463.864	49	172.121	178	235.924		621.617	402.611	438.167	540.671	491.56
	0.964066	46.4034		6.54662	3.06557		257.969	124.118	23.7097	341.364	292.069		600.564	398.891	383.508	550.751	702.147
	0.748929	13.7564			2.63227		432.727	134.444	58.8462	217.105	229.512		429.154	411.346	488.213	525.625	825.052
	0.785441						202.586	39.7368	191.304	131.25			724.004	414.077	458.98	510.44	680.544
	1.49838						310	91.6667	107.568				496.136	516.312	554.827	491.612	518.672
	0.910427						89.7674	33.4286					606.498	304.331	467.555		634.369
	1.41603						429.773						659.506	361.97	465.808		615.954
													880.96
													876.333
													681.055
													629.979
													755.223
													804.231

[truncated: 3 more sheets: Fig. S4, Fig S5, Fig. S6]
